# Supplementary material for: Prevalence, Diversity and UV-Light Inducibility Potential of Prophages in Bacillus subtilis and Their Possible Roles in Host Properties
Source: Viruses. 2022 Feb 26;14(3):483. doi: 10.3390/v14030483 (PMC8951512; doi:10.3390/v14030483)
Supplement: Supplementary file 1 [file viruses-14-00483-s001.zip]

Archive with 1 entries (1 files):
- viruses-1321786-supplementary.xlsx
